# Supplementary material for: ZIP9 mediates the effects of DHT on learning, memory and hippocampal synaptic plasticity of male Tfm and APP/PS1 mice
Source: Front Endocrinol (Lausanne). 2023 May 25;14:1139874. doi: 10.3389/fendo.2023.1139874 (PMC10248430; doi:10.3389/fendo.2023.1139874)
Supplement: Supplementary file 1 [file DataSheet_1.xlsx]

## Sheet: western blot
Figure 1B The relative density of ZIP9				Figure 1F The relative density of ZIP9				Figure 2F The relative density of PSD95				Figure 2G The relative density of Drebrin
group	inter-assay CV（%）	Intra-assay CV（%）		group	inter-assay CV（%）	Intra-assay CV（%）		group	inter-assay CV（%）	Intra-assay CV（%）		group	inter-assay CV（%）	Intra-assay CV（%）
WT-1	5.62567	2.2026		Tfm+nc-RNAi-1	6.91413	2.62038		WT+nc-RNAi-1	5.6836	2.85565		WT+nc-RNAi-1	6.90558	2.22719
WT-2	6.26774	3.3003		Tfm+nc-RNAi-2	8.00366	2.46683		WT+nc-RNAi-2	5.71049	2.76254		WT+nc-RNAi-2	5.39763	2.78375
WT-3	6.21427	3.46004		Tfm+nc-RNAi-3	6.52561	3.16688		WT+nc-RNAi-3	6.69397	2.67976		WT+nc-RNAi-3	9.09281	3.90206
WT-4	5.86598	2.70198		Tfm+nc-RNAi-4	6.67913	2.62694		WT+nc-RNAi-4	9.75502	3.25842		WT+nc-RNAi-4	5.40425	3.53369
WT-5	8.28524	3.21772		Tfm+nc-RNAi-5	6.83575	3.44092		WT+nc-RNAi-5	7.00344	1.86233		WT+nc-RNAi-5	5.75048	3.24587
WT-6	8.86939	2.6095		Tfm+nc-RNAi-6	6.33168	2.66616		WT+nc-RNAi-6	8.94823	2.96801		WT+nc-RNAi-6	6.91508	3.31673
Tfm-1	8.83878	2.40966		Tfm+ZIP9-RNAi-1	6.4226	3.5309		Tfm+nc-RNAi-1	6.19427	2.9215		Tfm+nc-RNAi-1	9.37723	3.61682
Tfm-2	7.98305	2.41248		Tfm+ZIP9-RNAi-2	6.61148	3.21741		Tfm+nc-RNAi-2	5.76726	3.27158		Tfm+nc-RNAi-2	8.01008	3.64499
Tfm-3	9.56682	3.06916		Tfm+ZIP9-RNAi-3	6.16255	2.61583		Tfm+nc-RNAi-3	8.01771	2.36038		Tfm+nc-RNAi-3	5.94427	3.55031
Tfm-4	7.80889	2.32692		Tfm+ZIP9-RNAi-4	8.12593	4.01498		Tfm+nc-RNAi-4	6.45663	2.89736		Tfm+nc-RNAi-4	6.8356	3.91905
Tfm-5	8.2722	2.4548		Tfm+ZIP9-RNAi-5	6.00948	2.7961		Tfm+nc-RNAi-5	6.50656	3.09659		Tfm+nc-RNAi-5	6.31886	3.06932
Tfm-6	5.1507	3.52678		Tfm+ZIP9-RNAi-6	7.65406	3.11643		Tfm+nc-RNAi-6	6.43143	3.36546		Tfm+nc-RNAi-6	7.53025	2.1274
								Tfm+nc-RNAi+DHT-1	6.62964	3.17791		Tfm+nc-RNAi+DHT-1	7.18546	4.43724
								Tfm+nc-RNAi+DHT-2	4.8872	2.65747		Tfm+nc-RNAi+DHT-2	6.21149	3.58626
								Tfm+nc-RNAi+DHT-3	6.09822	2.43738		Tfm+nc-RNAi+DHT-3	8.26911	2.41651
								Tfm+nc-RNAi+DHT-4	7.51001	2.80268		Tfm+nc-RNAi+DHT-4	6.62797	2.39808
								Tfm+nc-RNAi+DHT-5	6.60514	2.2456		Tfm+nc-RNAi+DHT-5	5.60887	4.0278
								Tfm+nc-RNAi+DHT-6	5.05834	3.3603		Tfm+nc-RNAi+DHT-6	5.92201	3.27326
								Tfm+ZIP9-RNAi+DHT-1	7.77257	2.91281		Tfm+ZIP9-RNAi+DHT-1	9.36759	3.78411
								Tfm+ZIP9-RNAi+DHT-2	7.09371	3.60579		Tfm+ZIP9-RNAi+DHT-2	7.59202	3.56965
								Tfm+ZIP9-RNAi+DHT-3	7.43797	3.0457		Tfm+ZIP9-RNAi+DHT-3	7.43106	3.17975
								Tfm+ZIP9-RNAi+DHT-4	6.36876	3.17877		Tfm+ZIP9-RNAi+DHT-4	5.24791	3.70295
								Tfm+ZIP9-RNAi+DHT-5	5.29335	4.02309		Tfm+ZIP9-RNAi+DHT-5	6.54735	3.88287
								Tfm+ZIP9-RNAi+DHT-6	7.40996	2.58776		Tfm+ZIP9-RNAi+DHT-6	6.17635	4.02395
Figure 2H The relative density of SYP				Figure 3B p-ERK1/2 / t-ERK1/2				Figure 3C p-eIF4E / t-Eif4e				Figure 3E The relative density of ZIP9
group	inter-assay CV（%）	Intra-assay CV（%）		group	inter-assay CV（%）	Intra-assay CV（%）		group	inter-assay CV（%）	Intra-assay CV（%）		group	inter-assay CV（%）	Intra-assay CV（%）
WT+nc-RNAi-1	6.87502	2.39133		WT+nc-RNAi-1	6.88596	3.33055		WT+nc-RNAi-1	8.57197	2.96387		nc-shRNA-1	6.2633	2.97169
WT+nc-RNAi-2	5.55934	2.93422		WT+nc-RNAi-2	6.86201	3.62158		WT+nc-RNAi-2	8.70335	2.57384		nc-shRNA-2	5.65591	2.5319
WT+nc-RNAi-3	7.85858	3.56395		WT+nc-RNAi-3	8.6084	3.36819		WT+nc-RNAi-3	7.82123	2.38968		nc-shRNA-3	9.67604	3.04281
WT+nc-RNAi-4	5.38397	3.15266		WT+nc-RNAi-4	5.71949	3.192		WT+nc-RNAi-4	6.72448	3.96046		nc-shRNA-4	8.68131	3.41799
WT+nc-RNAi-5	6.41117	2.4033		WT+nc-RNAi-5	7.94051	3.03692		WT+nc-RNAi-5	5.93601	3.99477		nc-shRNA-5	9.51588	2.72204
WT+nc-RNAi-6	6.65306	1.93563		Tfm+nc-RNAi-1	4.78166	2.8156		Tfm+nc-RNAi-1	7.06436	3.83326		ZIP9-shRNA-1	6.15791	3.33386
Tfm+nc-RNAi-1	7.49087	3.28668		Tfm+nc-RNAi-2	4.93243	2.89899		Tfm+nc-RNAi-2	6.123	2.94327		ZIP9-shRNA-2	7.67415	2.57229
Tfm+nc-RNAi-2	6.71094	3.8271		Tfm+nc-RNAi-3	6.32584	2.39874		Tfm+nc-RNAi-3	4.9905	3.7917		ZIP9-shRNA-3	8.46723	3.91445
Tfm+nc-RNAi-3	5.61752	3.1703		Tfm+nc-RNAi-4	5.61823	2.98737		Tfm+nc-RNAi-4	6.17622	3.42143		ZIP9-shRNA-4	6.82357	3.38444
Tfm+nc-RNAi-4	5.78713	3.92179		Tfm+nc-RNAi-5	5.14539	3.36166		Tfm+nc-RNAi-5	5.42666	3.4714		ZIP9-shRNA-5	5.37607	3.87463
Tfm+nc-RNAi-5	6.30249	2.9873		Tfm+nc-RNAi+DHT-1	9.28505	2.14618		Tfm+nc-RNAi+DHT-1	4.54022	2.83563
Tfm+nc-RNAi-6	7.45401	4.04771		Tfm+nc-RNAi+DHT-2	8.1009	3.34043		Tfm+nc-RNAi+DHT-2	5.92142	3.2144
Tfm+nc-RNAi+DHT-1	6.54682	4.02743		Tfm+nc-RNAi+DHT-3	5.68482	3.53191		Tfm+nc-RNAi+DHT-3	6.46896	3.37035
Tfm+nc-RNAi+DHT-2	6.8793	3.39356		Tfm+nc-RNAi+DHT-4	7.38205	3.99851		Tfm+nc-RNAi+DHT-4	9.76909	3.308
Tfm+nc-RNAi+DHT-3	7.62023	3.92561		Tfm+nc-RNAi+DHT-5	5.02414	3.53039		Tfm+nc-RNAi+DHT-5	7.94333	3.90537
Tfm+nc-RNAi+DHT-4	5.92725	3.18671		Tfm+ZIP9-RNAi+DHT-1	7.62722	3.35617		Tfm+ZIP9-RNAi+DHT-1	6.01992	3.11306
Tfm+nc-RNAi+DHT-5	4.83062	2.29074		Tfm+ZIP9-RNAi+DHT-2	5.1627	3.96108		Tfm+ZIP9-RNAi+DHT-2	8.45902	3.66143
Tfm+nc-RNAi+DHT-6	5.72619	2.55677		Tfm+ZIP9-RNAi+DHT-3	6.89834	4.04036		Tfm+ZIP9-RNAi+DHT-3	6.77656	3.30223
Tfm+ZIP9-RNAi+DHT-1	8.01623	3.69602		Tfm+ZIP9-RNAi+DHT-4	6.94236	2.93568		Tfm+ZIP9-RNAi+DHT-4	5.24679	2.95413
Tfm+ZIP9-RNAi+DHT-2	6.78174	3.73688		Tfm+ZIP9-RNAi+DHT-5	6.21968	2.80343		Tfm+ZIP9-RNAi+DHT-5	5.93156	4.30301
Tfm+ZIP9-RNAi+DHT-3	7.29268	3.03897
Tfm+ZIP9-RNAi+DHT-4	6.49426	3.84732
Tfm+ZIP9-RNAi+DHT-5	6.49262	3.43093
Tfm+ZIP9-RNAi+DHT-6	6.67183	3.14592
Figure 3G The relative density of PSD95				Figure 3H p-ERK1/2 / t-ERK1/2				Figure 3I p-eIF4E / t-Eif4e				Figure 4B The relative density of ZIP9
group	inter-assay CV（%）	Intra-assay CV（%）		group	inter-assay CV（%）	Intra-assay CV（%）		group	inter-assay CV（%）	Intra-assay CV（%）		group	inter-assay CV（%）	Intra-assay CV（%）
nc-shRNA-1	7.51031	3.32153		nc-shRNA-1	4.71039	2.79603		nc-shRNA-1	6.12779	2.99178		nc-oe-1	7.55501	2.88496
nc-shRNA-2	7.18437	3.34677		nc-shRNA-2	4.27633	3.09861		nc-shRNA-2	7.13165	3.18805		nc-oe-2	9.76539	3.8128
nc-shRNA-3	4.86439	2.96707		nc-shRNA-3	8.40537	3.67272		nc-shRNA-3	5.44296	3.0611		nc-oe-3	7.13015	3.05158
nc-shRNA-4	8.33652	2.87545		nc-shRNA-4	6.27448	2.37343		nc-shRNA-4	7.45	3.21376		nc-oe-4	5.34581	3.43436
nc-shRNA-5	6.41005	3.52719		nc-shRNA-5	6.52273	2.97542		nc-shRNA-5	7.88429	3.22289		nc-oe-5	7.16005	3.30069
nc-shRNA+DHT-1	5.67732	2.60791		nc-shRNA+DHT-1	6.89563	3.78855		nc-shRNA+DHT-1	5.8212	2.65953		ZIP9-oe-1	4.85306	2.58916
nc-shRNA+DHT-2	6.52883	3.60519		nc-shRNA+DHT-2	8.86113	2.94282		nc-shRNA+DHT-2	5.72469	3.85009		ZIP9-oe-2	4.51693	2.2159
nc-shRNA+DHT-3	4.62281	3.66801		nc-shRNA+DHT-3	9.02649	2.66329		nc-shRNA+DHT-3	8.06382	2.37301		ZIP9-oe-3	8.09544	4.19566
nc-shRNA+DHT-4	7.09364	3.22145		nc-shRNA+DHT-4	4.80106	3.73751		nc-shRNA+DHT-4	5.65386	3.14227		ZIP9-oe-4	4.55316	2.86894
nc-shRNA+DHT-5	5.05946	2.4575		nc-shRNA+DHT-5	6.70671	2.97224		nc-shRNA+DHT-5	6.83089	2.14098		ZIP9-oe-5	6.45352	2.68542
ZIP9-shRNA+DHT-1	7.22681	3.49822		ZIP9-shRNA+DHT-1	7.26407	3.49267		ZIP9-shRNA+DHT-1	5.53008	2.79889
ZIP9-shRNA+DHT-2	7.13273	3.35315		ZIP9-shRNA+DHT-2	4.49313	3.67958		ZIP9-shRNA+DHT-2	6.66683	2.91697
ZIP9-shRNA+DHT-3	4.25859	2.80122		ZIP9-shRNA+DHT-3	6.94333	4.03808		ZIP9-shRNA+DHT-3	6.34606	2.73773
ZIP9-shRNA+DHT-4	8.46477	4.12066		ZIP9-shRNA+DHT-4	5.63924	3.74722		ZIP9-shRNA+DHT-4	5.71926	2.92432
ZIP9-shRNA+DHT-5	6.50702	3.44503		ZIP9-shRNA+DHT-5	7.19096	4.50483		ZIP9-shRNA+DHT-5	6.09834	2.49237
Figure 4D The relative density of PSD95				Figure 4E p-ERK1/2 / t-ERK1/2				Figure 4F p-eIF4E / t-eIF4E				Figure 5B p-ERK1/2 / t-ERK1/2
group	inter-assay CV（%）	Intra-assay CV（%）		group	inter-assay CV（%）	Intra-assay CV（%）		group	inter-assay CV（%）	Intra-assay CV（%）		group	inter-assay CV（%）	Intra-assay CV（%）
nc-oe-1	8.67973	3.69397		nc-oe-1	5.54871	3.41974		nc-oe-1	5.49623	3.10978		nc-oe-1	5.67605	3.81931
nc-oe-2	6.31082	3.80818		nc-oe-2	9.75726	4.35351		nc-oe-2	7.42933	3.61842		nc-oe-2	8.12942	2.80667
nc-oe-3	8.82754	3.47432		nc-oe-3	7.72683	4.12925		nc-oe-3	6.69341	2.95034		nc-oe-3	6.61078	2.8576
nc-oe-4	6.93253	4.25929		nc-oe-4	8.0509	4.04178		nc-oe-4	5.97653	3.20881		nc-oe-4	9.24671	3.49568
nc-oe-5	8.82812	3.01258		nc-oe-5	6.44486	3.55814		nc-oe-5	7.23353	3.18065		nc-oe-5	5.60527	3.92154
nc-oe+DHT-1	6.68345	3.6608		nc-oe+DHT-1	8.40868	3.82379		nc-oe+DHT-1	5.13184	3.05707		nc-oe+DHT-1	4.38937	2.40843
nc-oe+DHT-2	6.78302	4.1023		nc-oe+DHT-2	5.14905	2.71612		nc-oe+DHT-2	7.80094	3.25172		nc-oe+DHT-2	7.83947	3.4578
nc-oe+DHT-3	6.61821	3.09746		nc-oe+DHT-3	4.69296	3.39287		nc-oe+DHT-3	6.51611	3.47758		nc-oe+DHT-3	5.47535	2.80354
nc-oe+DHT-4	5.36779	3.71068		nc-oe+DHT-4	4.87625	3.26354		nc-oe+DHT-4	6.04427	4.10166		nc-oe+DHT-4	8.2417	3.83965
nc-oe+DHT-5	5.85161	3.80301		nc-oe+DHT-5	5.68748	3.57383		nc-oe+DHT-5	7.30408	4.73497		nc-oe+DHT-5	6.46974	3.98618
ZIP9-oe+DHT-1	5.87019	4.26417		ZIP9-oe+DHT-1	4.95118	2.43893		ZIP9-oe+DHT-1	6.94552	3.05575		ZIP9-oe+DHT-1	8.23821	3.09924
ZIP9-oe+DHT-2	4.85057	3.60648		ZIP9-oe+DHT-2	4.64093	2.73569		ZIP9-oe+DHT-2	6.95674	3.49501		ZIP9-oe+DHT-2	7.50131	2.97597
ZIP9-oe+DHT-3	5.9983	3.02624		ZIP9-oe+DHT-3	5.69688	3.44727		ZIP9-oe+DHT-3	7.33269	3.26828		ZIP9-oe+DHT-3	6.06686	2.45758
ZIP9-oe+DHT-4	5.59739	3.27391		ZIP9-oe+DHT-4	4.49284	2.63823		ZIP9-oe+DHT-4	8.40075	4.36265		ZIP9-oe+DHT-4	7.30138	3.85974
ZIP9-oe+DHT-5	5.77886	3.21257		ZIP9-oe+DHT-5	6.64269	2.50508		ZIP9-oe+DHT-5	5.98283	3.58314		ZIP9-oe+DHT-5	5.75768	3.16167
												ZIP9-oe+S+DHT-1	7.55745	3.06931
												ZIP9-oe+S+DHT-2	5.52845	4.00674
												ZIP9-oe+S+DHT-3	7.60331	2.35674
												ZIP9-oe+S+DHT-4	8.31769	3.43114
												ZIP9-oe+S+DHT-5	6.19201	2.8194
Figure 5C p-eIF4E / t-Eif4e				Figure 5D The relative density of PSD95				Figure 6B p-eIF4E / t-Eif4e				Figure 6C The relative density of PSD95
group	inter-assay CV（%）	Intra-assay CV（%）		group	inter-assay CV（%）	Intra-assay CV（%）		group	inter-assay CV（%）	Intra-assay CV（%）		group	inter-assay CV（%）	Intra-assay CV（%）
nc-oe-1	5.85887	3.43521		nc-oe-1	8.67962	3.71154		nc-oe-1	7.28414	3.19132		nc-oe-1	5.93972	3.38839
nc-oe-2	5.34318	2.94968		nc-oe-2	7.06782	3.60768		nc-oe-2	5.74097	3.91782		nc-oe-2	8.38804	3.38596
nc-oe-3	9.14398	3.17151		nc-oe-3	6.10977	2.79724		nc-oe-3	7.75591	3.89576		nc-oe-3	6.65571	3.60823
nc-oe-4	6.63975	3.68388		nc-oe-4	5.62278	3.09972		nc-oe-4	6.89993	3.82476		nc-oe-4	6.53968	2.80123
nc-oe-5	9.17285	2.32862		nc-oe-5	6.98421	3.67267		nc-oe-5	8.63766	3.41356		nc-oe-5	7.11405	3.14008
nc-oe+DHT-1	6.58255	3.56317		nc-oe+DHT-1	5.79758	2.89234		nc-oe+DHT-1	6.10406	2.57499		nc-oe+DHT-1	5.21038	3.21622
nc-oe+DHT-2	6.138	3.37319		nc-oe+DHT-2	6.65911	3.2426		nc-oe+DHT-2	5.93985	2.89261		nc-oe+DHT-2	8.04411	2.92776
nc-oe+DHT-3	6.33674	3.45116		nc-oe+DHT-3	9.63051	3.43407		nc-oe+DHT-3	7.15838	2.80046		nc-oe+DHT-3	8.47164	3.4628
nc-oe+DHT-4	6.07196	2.4774		nc-oe+DHT-4	8.27553	3.4839		nc-oe+DHT-4	5.75049	3.89772		nc-oe+DHT-4	5.10381	3.09673
nc-oe+DHT-5	6.1666	3.36132		nc-oe+DHT-5	6.69831	2.8459		nc-oe+DHT-5	5.32097	2.36088		nc-oe+DHT-5	6.35652	3.70819
ZIP9-oe+DHT-1	5.04097	2.99756		ZIP9-oe+DHT-1	5.45819	2.64198		ZIP9-oe+DHT-1	9.30935	2.95405		ZIP9-oe+DHT-1	6.79612	3.05852
ZIP9-oe+DHT-2	8.57707	3.05937		ZIP9-oe+DHT-2	4.90832	2.65732		ZIP9-oe+DHT-2	5.2757	2.56154		ZIP9-oe+DHT-2	6.28249	3.04169
ZIP9-oe+DHT-3	5.76015	4.00818		ZIP9-oe+DHT-3	5.50225	2.84682		ZIP9-oe+DHT-3	8.6503	3.20342		ZIP9-oe+DHT-3	5.13753	3.70072
ZIP9-oe+DHT-4	5.85287	2.49641		ZIP9-oe+DHT-4	5.98263	4.06236		ZIP9-oe+DHT-4	5.95682	2.77481		ZIP9-oe+DHT-4	6.05444	2.72804
ZIP9-oe+DHT-5	6.15131	3.81328		ZIP9-oe+DHT-5	7.21573	3.0204		ZIP9-oe+DHT-5	5.72329	2.78375		ZIP9-oe+DHT-5	6.18354	3.3093
ZIP9-oe+S+DHT-1	8.64571	3.79406		ZIP9-oe+S+DHT-1	6.85938	3.06685		ZIP9-oe+eFT+DHT-1	5.84248	2.53796		ZIP9-oe+eFT+DHT-1	9.21492	3.98627
ZIP9-oe+S+DHT-2	7.32337	3.41994		ZIP9-oe+S+DHT-2	8.5605	3.58149		ZIP9-oe+eFT+DHT-2	6.57047	4.26471		ZIP9-oe+eFT+DHT-2	7.10927	2.86367
ZIP9-oe+S+DHT-3	9.00447	4.14756		ZIP9-oe+S+DHT-3	4.86804	3.38301		ZIP9-oe+eFT+DHT-3	6.53952	3.77262		ZIP9-oe+eFT+DHT-3	6.41288	3.52135
ZIP9-oe+S+DHT-4	8.69451	3.2719		ZIP9-oe+S+DHT-4	8.42793	3.45426		ZIP9-oe+eFT+DHT-4	5.73734	3.33251		ZIP9-oe+eFT+DHT-4	4.90265	3.8312
ZIP9-oe+S+DHT-5	8.52057	3.46322		ZIP9-oe+S+DHT-5	6.30832	3.51637		ZIP9-oe+eFT+DHT-5	5.32381	4.61935		ZIP9-oe+eFT+DHT-5	8.5483	3.59355
Figure 8F The relative density of PSD95				Figure 8G The optical density of drebrin				Figure 8H The relative density of SYP				Figure 9B p-ERK1/2 / t-ERK1/2
group	inter-assay CV（%）	Intra-assay CV（%）		group	inter-assay CV（%）	Intra-assay CV（%）		group	inter-assay CV（%）	Intra-assay CV（%）		group	inter-assay CV（%）	Intra-assay CV（%）
Sham+nc-RNAi-1	6.96944	3.20539		Sham+nc-RNAi-1	5.17775	2.92436		Sham+nc-RNAi-1	5.83962	2.83002		Sham+nc-RNAi-1	5.82204	2.87919
Sham+nc-RNAi-2	5.96981	3.47326		Sham+nc-RNAi-2	6.06562	2.99377		Sham+nc-RNAi-2	6.77878	2.61765		Sham+nc-RNAi-2	5.31687	2.8276
Sham+nc-RNAi-3	6.91454	3.04839		Sham+nc-RNAi-3	7.24525	2.81211		Sham+nc-RNAi-3	5.64141	2.97786		Sham+nc-RNAi-3	6.96085	3.20554
Sham+nc-RNAi-4	5.24087	3.28588		Sham+nc-RNAi-4	7.27068	2.97198		Sham+nc-RNAi-4	4.5938	3.16535		Sham+nc-RNAi-4	5.60532	3.26657
Sham+nc-RNAi-5	7.49705	3.28391		Sham+nc-RNAi-5	8.15204	4.15215		Sham+nc-RNAi-5	6.5125	3.67972		Sham+nc-RNAi-5	6.09875	3.26655
Sham+nc-RNAi-6	5.61393	3.03964		Sham+nc-RNAi-6	7.38187	3.01747		Sham+nc-RNAi-6	8.11855	2.97938		Sham+nc-RNAi-6	6.54039	3.7982
Cast+nc-RNAi-1	8.66001	2.66685		Cast+nc-RNAi-1	7.41682	3.80373		Cast+nc-RNAi-1	8.44101	3.03295		Cast+nc-RNAi-1	7.37207	3.18879
Cast+nc-RNAi-2	7.82992	3.62147		Cast+nc-RNAi-2	5.27594	3.9922		Cast+nc-RNAi-2	7.83732	3.17149		Cast+nc-RNAi-2	6.98631	3.5876
Cast+nc-RNAi-3	6.28405	4.05136		Cast+nc-RNAi-3	7.79797	3.28079		Cast+nc-RNAi-3	6.02195	3.50682		Cast+nc-RNAi-3	7.29726	3.51681
Cast+nc-RNAi-4	7.43937	3.80666		Cast+nc-RNAi-4	8.22507	2.64126		Cast+nc-RNAi-4	6.23998	3.21832		Cast+nc-RNAi-4	9.22719	2.84505
Cast+nc-RNAi-5	7.26723	3.22762		Cast+nc-RNAi-5	6.96751	3.67685		Cast+nc-RNAi-5	5.65238	3.47096		Cast+nc-RNAi-5	7.29786	3.00232
Cast+nc-RNAi-6	8.28057	3.07322		Cast+nc-RNAi-6	7.83126	3.58163		Cast+nc-RNAi-6	7.6731	3.14651		Cast+nc-RNAi-6	6.71328	2.9453
Cast+nc-RNAi+DHT-1	7.21639	2.71315		Cast+nc-RNAi+DHT-1	5.70791	2.9862		Cast+nc-RNAi+DHT-1	7.17412	3.0059		Cast+nc-RNAi+DHT-1	8.36126	2.94879
Cast+nc-RNAi+DHT-2	6.4246	3.11901		Cast+nc-RNAi+DHT-2	8.81631	3.29937		Cast+nc-RNAi+DHT-2	6.90057	3.14632		Cast+nc-RNAi+DHT-2	6.69398	3.4432
Cast+nc-RNAi+DHT-3	8.02774	2.75504		Cast+nc-RNAi+DHT-3	8.1242	3.57124		Cast+nc-RNAi+DHT-3	5.98831	3.57853		Cast+nc-RNAi+DHT-3	8.53204	3.14818
Cast+nc-RNAi+DHT-4	5.92661	3.66509		Cast+nc-RNAi+DHT-4	7.68465	3.12965		Cast+nc-RNAi+DHT-4	7.93573	3.28683		Cast+nc-RNAi+DHT-4	5.63223	3.23964
Cast+nc-RNAi+DHT-5	6.83386	2.78995		Cast+nc-RNAi+DHT-5	5.21434	3.05009		Cast+nc-RNAi+DHT-5	5.12274	3.33925		Cast+nc-RNAi+DHT-5	7.58094	3.08344
Cast+nc-RNAi+DHT-6	6.04854	3.44652		Cast+nc-RNAi+DHT-6	5.38544	2.65278		Cast+nc-RNAi+DHT-6	7.74433	3.17358		Cast+nc-RNAi+DHT-6	5.79953	3.47977
Cast+ZIP9-RNAi+DHT-1	6.59985	4.05741		Cast+ZIP9-RNAi+DHT-1	6.17452	2.85697		Cast+ZIP9-RNAi+DHT-1	7.1092	4.21954		Cast+ZIP9-RNAi+DHT-1	6.30557	3.78026
Cast+ZIP9-RNAi+DHT-2	5.53208	3.50264		Cast+ZIP9-RNAi+DHT-2	5.85309	3.02359		Cast+ZIP9-RNAi+DHT-2	7.361	3.64742		Cast+ZIP9-RNAi+DHT-2	7.47265	2.95403
Cast+ZIP9-RNAi+DHT-3	5.13214	3.91858		Cast+ZIP9-RNAi+DHT-3	6.52876	2.85573		Cast+ZIP9-RNAi+DHT-3	9.4979	3.43559		Cast+ZIP9-RNAi+DHT-3	6.79695	3.19744
Cast+ZIP9-RNAi+DHT-4	7.81135	3.45004		Cast+ZIP9-RNAi+DHT-4	5.40037	2.96562		Cast+ZIP9-RNAi+DHT-4	7.82345	3.66645		Cast+ZIP9-RNAi+DHT-4	5.58096	3.11726
Cast+ZIP9-RNAi+DHT-5	6.04942	3.45226		Cast+ZIP9-RNAi+DHT-5	7.41789	3.18122		Cast+ZIP9-RNAi+DHT-5	7.50225	3.459		Cast+ZIP9-RNAi+DHT-5	6.91051	2.76363
Cast+ZIP9-RNAi+DHT-6	7.1344	3.56425		Cast+ZIP9-RNAi+DHT-6	5.53071	3.7594		Cast+ZIP9-RNAi+DHT-6	8.88783	3.36742		Cast+ZIP9-RNAi+DHT-6	8.15399	3.48698
Figure 9D p-eIF4E / t-eIF4E
group	inter-assay CV（%）	Intra-assay CV（%）
Sham+nc-RNAi-1	7.60774	3.15775
Sham+nc-RNAi-2	6.39071	2.73436
Sham+nc-RNAi-3	7.67792	2.96632
Sham+nc-RNAi-4	5.91479	3.05873
Sham+nc-RNAi-5	7.59399	3.38438
Sham+nc-RNAi-6	7.24471	3.25011
Cast+nc-RNAi-1	6.55348	3.48036
Cast+nc-RNAi-2	9.46064	2.84178
Cast+nc-RNAi-3	5.52012	3.4793
Cast+nc-RNAi-4	6.28351	3.37038
Cast+nc-RNAi-5	7.52732	3.25493
Cast+nc-RNAi-6	5.19151	3.30191
Cast+nc-RNAi+DHT-1	5.98125	3.09779
Cast+nc-RNAi+DHT-2	6.69319	3.00567
Cast+nc-RNAi+DHT-3	7.58749	2.9997
Cast+nc-RNAi+DHT-4	6.44524	2.798
Cast+nc-RNAi+DHT-5	6.44582	3.60782
Cast+nc-RNAi+DHT-6	7.14884	3.01521
Cast+ZIP9-RNAi+DHT-1	6.24557	2.8227
Cast+ZIP9-RNAi+DHT-2	9.39755	3.44294
Cast+ZIP9-RNAi+DHT-3	6.17277	3.10084
Cast+ZIP9-RNAi+DHT-4	6.62689	3.3771
Cast+ZIP9-RNAi+DHT-5	6.9628	3.09979
Cast+ZIP9-RNAi+DHT-6	5.32465	2.98958

## Sheet: Immunohistochemical Staining
Figure 2B The optical density of PSD95			Figure 2C The optical density of Drebrin			Figure 2D The optical density of SYP
group	Intra-assay CV（%）		group	Intra-assay CV（%）		group	Intra-assay CV（%）
WT+nc-RNAi-1	2.46161		WT+nc-RNAi-1	2.9445		WT+nc-RNAi-1	3.67319
WT+nc-RNAi-2	2.57094		WT+nc-RNAi-2	3.72488		WT+nc-RNAi-2	3.3705
WT+nc-RNAi-3	2.10695		WT+nc-RNAi-3	2.12053		WT+nc-RNAi-3	2.23141
WT+nc-RNAi-4	2.32623		WT+nc-RNAi-4	3.41004		WT+nc-RNAi-4	2.0787
WT+nc-RNAi-5	3.10411		WT+nc-RNAi-5	2.7378		WT+nc-RNAi-5	4.43249
WT+nc-RNAi-6	3.12897		WT+nc-RNAi-6	3.36583		WT+nc-RNAi-6	3.35101
Tfm+nc-RNAi-1	3.42974		Tfm+nc-RNAi-1	4.68484		Tfm+nc-RNAi-1	3.17767
Tfm+nc-RNAi-2	3.80789		Tfm+nc-RNAi-2	2.84198		Tfm+nc-RNAi-2	4.00675
Tfm+nc-RNAi-3	4.5994		Tfm+nc-RNAi-3	4.49724		Tfm+nc-RNAi-3	3.33558
Tfm+nc-RNAi-4	4.03865		Tfm+nc-RNAi-4	4.35628		Tfm+nc-RNAi-4	2.88554
Tfm+nc-RNAi-5	4.46193		Tfm+nc-RNAi-5	2.78193		Tfm+nc-RNAi-5	2.09414
Tfm+nc-RNAi-6	3.58513		Tfm+nc-RNAi-6	4.31971		Tfm+nc-RNAi-6	4.21069
Tfm+nc-RNAi+DHT-1	4.8947		Tfm+nc-RNAi+DHT-1	2.7214		Tfm+nc-RNAi+DHT-1	4.35108
Tfm+nc-RNAi+DHT-2	4.55365		Tfm+nc-RNAi+DHT-2	2.02874		Tfm+nc-RNAi+DHT-2	3.64142
Tfm+nc-RNAi+DHT-3	3.97195		Tfm+nc-RNAi+DHT-3	2.1292		Tfm+nc-RNAi+DHT-3	2.46758
Tfm+nc-RNAi+DHT-4	3.70916		Tfm+nc-RNAi+DHT-4	2.8379		Tfm+nc-RNAi+DHT-4	3.11656
Tfm+nc-RNAi+DHT-5	4.2851		Tfm+nc-RNAi+DHT-5	2.67303		Tfm+nc-RNAi+DHT-5	4.02804
Tfm+nc-RNAi+DHT-6	3.65172		Tfm+nc-RNAi+DHT-6	3.5237		Tfm+nc-RNAi+DHT-6	2.32235
Tfm+ZIP9-RNAi+DHT-1	2.83781		Tfm+ZIP9-RNAi+DHT-1	3.45077		Tfm+ZIP9-RNAi+DHT-1	4.73376
Tfm+ZIP9-RNAi+DHT-2	3.2079		Tfm+ZIP9-RNAi+DHT-2	3.05874		Tfm+ZIP9-RNAi+DHT-2	4.25405
Tfm+ZIP9-RNAi+DHT-3	3.43889		Tfm+ZIP9-RNAi+DHT-3	3.84926		Tfm+ZIP9-RNAi+DHT-3	3.83263
Tfm+ZIP9-RNAi+DHT-4	3.22485		Tfm+ZIP9-RNAi+DHT-4	3.63565		Tfm+ZIP9-RNAi+DHT-4	2.62857
Tfm+ZIP9-RNAi+DHT-5	2.21951		Tfm+ZIP9-RNAi+DHT-5	3.84114		Tfm+ZIP9-RNAi+DHT-5	3.75304
Tfm+ZIP9-RNAi+DHT-6	3.00782		Tfm+ZIP9-RNAi+DHT-6	3.28871		Tfm+ZIP9-RNAi+DHT-6	3.61165
Figure 8B The optical density of PSD95			Figure 8C The optical density of Drebrin			Figure 8D The optical density of SYP
group	Intra-assay CV（%）		group	Intra-assay CV（%）		group	Intra-assay CV（%）
Sham+nc-RNAi-1	2.7027		Sham+nc-RNAi-1	2.63158		Sham+nc-RNAi-1	2.5641
Sham+nc-RNAi-2	4.7619		Sham+nc-RNAi-2	2.38095		Sham+nc-RNAi-2	2.5
Sham+nc-RNAi-3	4.08163		Sham+nc-RNAi-3	2.32558		Sham+nc-RNAi-3	2.43902
Sham+nc-RNAi-4	3.5348		Sham+nc-RNAi-4	2.27273		Sham+nc-RNAi-4	2.38095
Sham+nc-RNAi-5	3.92157		Sham+nc-RNAi-5	3.60844		Sham+nc-RNAi-5	2.22222
Sham+nc-RNAi-6	3.77358		Sham+nc-RNAi-6	3.4641		Sham+nc-RNAi-6	3.60844
Cast+nc-RNAi-1	3.7037		Cast+nc-RNAi-1	4.54545		Cast+nc-RNAi-1	4.34783
Cast+nc-RNAi-2	3.125		Cast+nc-RNAi-2	4.16667		Cast+nc-RNAi-2	4
Cast+nc-RNAi-3	3.0303		Cast+nc-RNAi-3	3.7037		Cast+nc-RNAi-3	3.57143
Cast+nc-RNAi-4	2.85714		Cast+nc-RNAi-4	3.57143		Cast+nc-RNAi-4	3.57143
Cast+nc-RNAi-5	2.77778		Cast+nc-RNAi-5	2.85714		Cast+nc-RNAi-5	3.22581
Cast+nc-RNAi-6	2.7027		Cast+nc-RNAi-6	2.77778		Cast+nc-RNAi-6	2.94118
Cast+nc-RNAi+DHT-1	2.63158		Cast+nc-RNAi+DHT-1	2.77778		Cast+nc-RNAi+DHT-1	2.77778
Cast+nc-RNAi+DHT-2	2.5		Cast+nc-RNAi+DHT-2	2.5		Cast+nc-RNAi+DHT-2	4.87805
Cast+nc-RNAi+DHT-3	2.27273		Cast+nc-RNAi+DHT-3	2.38095		Cast+nc-RNAi+DHT-3	3.849
Cast+nc-RNAi+DHT-4	2.22222		Cast+nc-RNAi+DHT-4	2.32558		Cast+nc-RNAi+DHT-4	2.17391
Cast+nc-RNAi+DHT-5	3.60844		Cast+nc-RNAi+DHT-5	3.77		Cast+nc-RNAi+DHT-5	2.08333
Cast+nc-RNAi+DHT-6	3.39618		Cast+nc-RNAi+DHT-6	4.25532		Cast+nc-RNAi+DHT-6	3.4641
Cast+ZIP9-RNAi+DHT-1	4		Cast+ZIP9-RNAi+DHT-1	4.54545		Cast+ZIP9-RNAi+DHT-1	4.34783
Cast+ZIP9-RNAi+DHT-2	3.22581		Cast+ZIP9-RNAi+DHT-2	4.34783		Cast+ZIP9-RNAi+DHT-2	4.16667
Cast+ZIP9-RNAi+DHT-3	3.0303		Cast+ZIP9-RNAi+DHT-3	3.57143		Cast+ZIP9-RNAi+DHT-3	3.84615
Cast+ZIP9-RNAi+DHT-4	2.7027		Cast+ZIP9-RNAi+DHT-4	2.85714		Cast+ZIP9-RNAi+DHT-4	3.7037
Cast+ZIP9-RNAi+DHT-5	4.44116		Cast+ZIP9-RNAi+DHT-5	2.77778		Cast+ZIP9-RNAi+DHT-5	3.44828
Cast+ZIP9-RNAi+DHT-6	2.43902		Cast+ZIP9-RNAi+DHT-6	2.5641		Cast+ZIP9-RNAi+DHT-6	3.47333

## Sheet: Golgi Staining
Figure 2J Dendritic spines/μm			Figure 8J Dendritic spines/μm
group	Intra-assay CV（%）		group	Intra-assay CV（%）
WT+nc-RNAi-1	3.2075		Sham+nc-RNAi-1	3.06122
WT+nc-RNAi-2	3.96264		Sham+nc-RNAi-2	2.59387
WT+nc-RNAi-3	4.05538		Sham+nc-RNAi-3	2.51976
WT+nc-RNAi-4	3.63242		Sham+nc-RNAi-4	3.12081
WT+nc-RNAi-5	3.3945		Sham+nc-RNAi-5	2.28082
WT+nc-RNAi-6	2.47		Sham+nc-RNAi-6	2.9077
Tfm+nc-RNAi-1	4.00871		Cast+nc-RNAi-1	2.74929
Tfm+nc-RNAi-2	2.3094		Cast+nc-RNAi-2	2.94118
Tfm+nc-RNAi-3	2.24942		Cast+nc-RNAi-3	3.57534
Tfm+nc-RNAi-4	3.7037		Cast+nc-RNAi-4	3.84615
Tfm+nc-RNAi-5	3.52941		Cast+nc-RNAi-5	3.26636
Tfm+nc-RNAi-6	4.14431		Cast+nc-RNAi-6	4.24183
Tfm+nc-RNAi+DHT-1	3.27777		Cast+nc-RNAi+DHT-1	2.40523
Tfm+nc-RNAi+DHT-2	3.24824		Cast+nc-RNAi+DHT-2	3.92694
Tfm+nc-RNAi+DHT-3	2.28082		Cast+nc-RNAi+DHT-3	3.8236
Tfm+nc-RNAi+DHT-4	2.18657		Cast+nc-RNAi+DHT-4	3.10823
Tfm+nc-RNAi+DHT-5	3.3274		Cast+nc-RNAi+DHT-5	3.6024
Tfm+nc-RNAi+DHT-6	2.50386		Cast+nc-RNAi+DHT-6	4.38407
Tfm+ZIP9-RNAi+DHT-1	3.03869		Cast+ZIP9-RNAi+DHT-1	2.08333
Tfm+ZIP9-RNAi+DHT-2	2.79363		Cast+ZIP9-RNAi+DHT-2	3.2075
Tfm+ZIP9-RNAi+DHT-3	2.70633		Cast+ZIP9-RNAi+DHT-3	3.1746
Tfm+ZIP9-RNAi+DHT-4	4.54545		Cast+ZIP9-RNAi+DHT-4	2.89855
Tfm+ZIP9-RNAi+DHT-5	2.22058		Cast+ZIP9-RNAi+DHT-5	3.39199
Tfm+ZIP9-RNAi+DHT-6	3.00654		Cast+ZIP9-RNAi+DHT-6	2.84489

## Sheet: Immunofluorescence Staining
Figure 3J The optical density of PSD95				Figure 3M The optical density of p-ERK1/2				Figure 3O The optical density of p-eIF4E
group	inter-assay CV（%）	Intra-assay CV（%）		group	inter-assay CV（%）	Intra-assay CV（%）		group	inter-assay CV（%）	Intra-assay CV（%）
nc-shRNA-1	7.29255	3.8707		nc-shRNA-1	8.67017	2.98288		nc-shRNA-1	6.22254	2.53805
nc-shRNA-2	7.88426	3.84398		nc-shRNA-2	8.51625	4.29911		nc-shRNA-2	6.84297	3.20088
nc-shRNA-3	7.31361	3.8466		nc-shRNA-3	5.15658	4.79051		nc-shRNA-3	5.16426	3.56551
nc-shRNA-4	7.17823	3.61094		nc-shRNA-4	6.03657	3.48563		nc-shRNA-4	7.35038	2.94812
nc-shRNA-5	7.89712	3.84459		nc-shRNA-5	8.59467	4.16198		nc-shRNA-5	5.17944	2.98613
nc-shRNA+DHT-1	7.02346	3.55952		nc-shRNA+DHT-1	9.47547	2.64896		nc-shRNA+DHT-1	6.11332	2.6927
nc-shRNA+DHT-2	4.73553	3.1676		nc-shRNA+DHT-2	4.78473	3.81046		nc-shRNA+DHT-2	7.67031	2.85878
nc-shRNA+DHT-3	7.1572	3.23548		nc-shRNA+DHT-3	4.99478	3.12906		nc-shRNA+DHT-3	6.33882	3.09404
nc-shRNA+DHT-4	7.54969	2.87776		nc-shRNA+DHT-4	4.65907	3.68448		nc-shRNA+DHT-4	6.36776	3.15131
nc-shRNA+DHT-5	5.90127	3.15548		nc-shRNA+DHT-5	7.84394	2.8945		nc-shRNA+DHT-5	5.51709	2.85843
ZIP9-shRNA+DHT-1	7.77917	4.35868		ZIP9-shRNA+DHT-1	6.4593	3.23419		ZIP9-shRNA+DHT-1	8.37363	3.04827
ZIP9-shRNA+DHT-2	8.01322	4.5331		ZIP9-shRNA+DHT-2	5.69784	3.48612		ZIP9-shRNA+DHT-2	7.62722	3.80754
ZIP9-shRNA+DHT-3	9.3375	4.6684		ZIP9-shRNA+DHT-3	6.56763	3.35414		ZIP9-shRNA+DHT-3	7.17875	3.72469
ZIP9-shRNA+DHT-4	6.68323	3.09471		ZIP9-shRNA+DHT-4	6.7047	4.94841		ZIP9-shRNA+DHT-4	7.17661	2.4605
ZIP9-shRNA+DHT-5	5.97177	3.72634		ZIP9-shRNA+DHT-5	9.30691	4.67466		ZIP9-shRNA+DHT-5	7.79897	3.29619
Figure 4G The optical density of PSD95				Figure 4H The optical density of p-ERK1/2				Figure 4I The optical density of p-Eif4e
group	inter-assay CV（%）	Intra-assay CV（%）		group	inter-assay CV（%）	Intra-assay CV（%）		group	inter-assay CV（%）	Intra-assay CV（%）
nc-oe-1	8.07657	3.9505		nc-oe-1	7.07107	3.1146		nc-oe-1	7.62768	3.15859
nc-oe-2	6.88299	4.29744		nc-oe-2	8.00971	3.69082		nc-oe-2	7.02023	4.05388
nc-oe-3	5.03457	3.19078		nc-oe-3	6.57253	3.20371		nc-oe-3	8.20257	3.01403
nc-oe-4	7.08785	3.93621		nc-oe-4	5.837	2.96611		nc-oe-4	9.02468	3.45537
nc-oe-5	5.31659	3.39938		nc-oe-5	8.06318	3.95005		nc-oe-5	5.75392	3.24639
nc-oe+DHT-1	5.51798	3.08292		nc-oe+DHT-1	7.39438	3.39232		nc-oe+DHT-1	7.07261	3.65986
nc-oe+DHT-2	8.0733	3.06121		nc-oe+DHT-2	8.70413	4.07011		nc-oe+DHT-2	6.32051	4.75326
nc-oe+DHT-3	9.56466	3.01628		nc-oe+DHT-3	6.17817	4.01011		nc-oe+DHT-3	5.7323	3.75874
nc-oe+DHT-4	9.78747	3.98087		nc-oe+DHT-4	9.45736	3.57333		nc-oe+DHT-4	6.26369	3.58945
nc-oe+DHT-5	7.63357	3.19414		nc-oe+DHT-5	9.81309	3.73841		nc-oe+DHT-5	5.05964	3.49297
ZIP9-oe+DHT-1	6.19386	3.13097		ZIP9-oe+DHT-1	6.2226	4.36388		ZIP9-oe+DHT-1	6.76245	4.13243
ZIP9-oe+DHT-2	5.51311	3.89605		ZIP9-oe+DHT-2	7.04818	3.94591		ZIP9-oe+DHT-2	7.0729	3.11385
ZIP9-oe+DHT-3	5.33014	4.2046		ZIP9-oe+DHT-3	5.7035	4.3628		ZIP9-oe+DHT-3	5.29146	3.78668
ZIP9-oe+DHT-4	6.61739	4.15058		ZIP9-oe+DHT-4	5.78516	2.74373		ZIP9-oe+DHT-4	6.18362	3.5577
ZIP9-oe+DHT-5	5.59155	3.64032		ZIP9-oe+DHT-5	5.87937	2.43746		ZIP9-oe+DHT-5	6.49045	3.31912
Figure 5E The optical density of p-ERK1/2				Figure 5F The optical density of p-Eif4e				Figure 5G The optical density of PSD95
group	inter-assay CV（%）	Intra-assay CV（%）		group	inter-assay CV（%）	Intra-assay CV（%）		group	inter-assay CV（%）	Intra-assay CV（%）
nc-oe-1	5.78985	3.16691		nc-oe-1	5.49754	3.64092		nc-oe-1	6.6395	4.08518
nc-oe-2	8.38866	2.94759		nc-oe-2	7.67899	3.11859		nc-oe-2	6.62627	3.43508
nc-oe-3	5.62032	3.61262		nc-oe-3	7.30199	2.84343		nc-oe-3	7.86592	2.89629
nc-oe-4	5.22417	2.9986		nc-oe-4	6.8619	3.02753		nc-oe-4	5.88552	3.27405
nc-oe-5	8.64523	3.1076		nc-oe-5	7.4612	3.31409		nc-oe-5	7.5164	3.24005
nc-oe+DHT-1	6.58548	3.64475		nc-oe+DHT-1	7.4909	2.7288		nc-oe+DHT-1	7.93732	3.39182
nc-oe+DHT-2	8.69889	3.46103		nc-oe+DHT-2	4.86519	3.35008		nc-oe+DHT-2	9.33693	3.51309
nc-oe+DHT-3	6.24513	3.07943		nc-oe+DHT-3	4.68684	3.01831		nc-oe+DHT-3	4.69477	2.72973
nc-oe+DHT-4	8.2549	3.11879		nc-oe+DHT-4	5.18759	3.34057		nc-oe+DHT-4	7.53549	3.00419
nc-oe+DHT-5	7.98918	4.05725		nc-oe+DHT-5	6.45478	2.75374		nc-oe+DHT-5	7.43442	2.99532
ZIP9-oe+DHT-1	4.82627	3.22974		ZIP9-oe+DHT-1	9.17612	3.46191		ZIP9-oe+DHT-1	8.06535	3.44551
ZIP9-oe+DHT-2	8.34174	3.40595		ZIP9-oe+DHT-2	6.54284	3.15324		ZIP9-oe+DHT-2	6.63034	2.91941
ZIP9-oe+DHT-3	5.6598	2.90325		ZIP9-oe+DHT-3	8.95307	3.12877		ZIP9-oe+DHT-3	6.23493	3.55401
ZIP9-oe+DHT-4	7.06528	3.04166		ZIP9-oe+DHT-4	6.1944	3.64075		ZIP9-oe+DHT-4	6.36926	4.41056
ZIP9-oe+DHT-5	5.92413	3.12463		ZIP9-oe+DHT-5	7.3191	3.14248		ZIP9-oe+DHT-5	6.26481	4.08094
ZIP9-oe+S+DHT-1	7.85984	4.05237		ZIP9-oe+S+DHT-1	6.51101	3.6615		ZIP9-oe+S+DHT-1	9.36351	2.92147
ZIP9-oe+S+DHT-2	6.06092	3.9351		ZIP9-oe+S+DHT-2	8.8813	3.4714		ZIP9-oe+S+DHT-2	8.31347	3.7177
ZIP9-oe+S+DHT-3	7.81487	3.53018		ZIP9-oe+S+DHT-3	4.38937	3.54425		ZIP9-oe+S+DHT-3	8.10628	2.98682
ZIP9-oe+S+DHT-4	7.97177	3.24718		ZIP9-oe+S+DHT-4	7.88128	2.82068		ZIP9-oe+S+DHT-4	5.41147	3.17498
ZIP9-oe+S+DHT-5	5.88552	3.73838		ZIP9-oe+S+DHT-5	6.64141	2.8785		ZIP9-oe+S+DHT-5	6.81966	3.07271
Figure 6D The optical density of p-eIF4E				Figure 6E The optical density of PSD95
group	inter-assay CV（%）	Intra-assay CV（%）		group	inter-assay CV（%）	Intra-assay CV（%）
nc-oe-1	6.50471	3.40103		nc-oe-1	5.46965	3.69166
nc-oe-2	6.6804	2.91621		nc-oe-2	7.47672	3.15071
nc-oe-3	7.11005	3.46081		nc-oe-3	7.56016	2.96281
nc-oe-4	8.07681	3.47284		nc-oe-4	5.12861	3.12206
nc-oe-5	4.53837	3.83792		nc-oe-5	9.44884	3.405
nc-oe+DHT-1	9.02207	3.3236		nc-oe+DHT-1	5.16889	3.1523
nc-oe+DHT-2	8.30605	3.59034		nc-oe+DHT-2	5.16889	3.02033
nc-oe+DHT-3	6.28539	3.80512		nc-oe+DHT-3	8.71624	3.52672
nc-oe+DHT-4	7.75287	3.68157		nc-oe+DHT-4	6.35308	3.00577
nc-oe+DHT-5	5.44587	3.19445		nc-oe+DHT-5	6.27677	2.5566
ZIP9-oe+DHT-1	4.0715	2.90502		ZIP9-oe+DHT-1	7.04802	3.0416
ZIP9-oe+DHT-2	7.37882	2.59485		ZIP9-oe+DHT-2	6.29721	3.74586
ZIP9-oe+DHT-3	5.18504	3.26441		ZIP9-oe+DHT-3	7.71095	2.7187
ZIP9-oe+DHT-4	8.9038	3.29128		ZIP9-oe+DHT-4	4.55824	3.32833
ZIP9-oe+DHT-5	6.31875	3.07723		ZIP9-oe+DHT-5	7.92509	4.42361
ZIP9-oe+eFT+DHT-1	8.05316	4.50135		ZIP9-oe+eFT+DHT-1	8.60668	2.99448
ZIP9-oe+eFT+DHT-2	6.37079	4.03171		ZIP9-oe+eFT+DHT-2	5.23154	3.5403
ZIP9-oe+eFT+DHT-3	8.01746	3.43106		ZIP9-oe+eFT+DHT-3	7.78028	2.94175
ZIP9-oe+eFT+DHT-4	7.97148	2.8304		ZIP9-oe+eFT+DHT-4	6.73321	3.77021
ZIP9-oe+eFT+DHT-5	5.30955	2.92635		ZIP9-oe+eFT+DHT-5	8.07349	3.509
